# Supplementary material for: ﻿Monomoriumdine sp. nov. (Hymenoptera, Formicidae): a new inquiline social parasite ant species from North America
Source: Zookeys. 2025 Jun 25;1243:159–72. doi: 10.3897/zookeys.1243.145744 (PMC12238959; doi:10.3897/zookeys.1243.145744)
Supplement: XML Treatment for Monomorium dine [file zookeys.1243.145744-treatment1.xml]

<!DOCTYPE tp:taxon-treatment
  PUBLIC "-//TaxonX//DTD Taxonomic Treatment Publishing DTD v0 20100105//EN" "tax-treatment-NSO.dtd">
<tp:taxon-treatment xmlns:tp="http://www.plazi.org/taxpub"><tp:treatment-meta><kwd-group><label>Taxon classification</label><kwd>
                <named-content content-type="kingdom">Animalia</named-content>
              </kwd><kwd>
                <named-content content-type="order">Hymenoptera</named-content>
              </kwd><kwd>
                <named-content content-type="family">Formicidae</named-content>
              </kwd></kwd-group><mixed-citation publication-type="journal"><person-group><name><surname>Cover</surname><given-names>Stefan P.</given-names></name><name><surname>Rabeling</surname><given-names>Christian</given-names></name></person-group><article-title>﻿<italic><tp:taxon-name><tp:taxon-name-part taxon-name-part-type="genus" reg="Monomorium">Monomorium</tp:taxon-name-part><tp:taxon-name-part taxon-name-part-type="species" reg="dine">dine</tp:taxon-name-part></tp:taxon-name></italic> sp. nov. (<tp:taxon-name><tp:taxon-name-part taxon-name-part-type="order">Hymenoptera</tp:taxon-name-part></tp:taxon-name>, <tp:taxon-name><tp:taxon-name-part taxon-name-part-type="family">Formicidae</tp:taxon-name-part></tp:taxon-name>): a new inquiline social parasite ant species from North America</article-title><source>Zookeys</source><day>25</day><month>06</month><year>2025</year><volume>1243</volume><fpage>159</fpage><lpage>172</lpage><pub-id pub-id-type="doi">10.3897/zookeys.1243.145744</pub-id></mixed-citation></tp:treatment-meta><tp:nomenclature><label>﻿</label><tp:taxon-name>
              <object-id xmlns:xlink="http://www.w3.org/1999/xlink" content-type="arpha" xlink:type="simple">CD10F498-4D9A-5DD3-BF87-8D1B49B509E7</object-id>
              <tp:taxon-name-part taxon-name-part-type="genus" reg="Monomorium">Monomorium</tp:taxon-name-part>
              <tp:taxon-name-part taxon-name-part-type="species" reg="dine">dine</tp:taxon-name-part>
              <object-id xmlns:xlink="http://www.w3.org/1999/xlink" content-type="zoobank" xlink:type="simple">https://zoobank.org/F09757C2-1F95-4E42-9820-D742B62C262D</object-id>
            </tp:taxon-name><tp:taxon-authority>Cover &amp; Rabeling</tp:taxon-authority><tp:taxon-status xmlns:xlink="http://www.w3.org/1999/xlink" xlink:type="simple">sp. nov.</tp:taxon-status></tp:nomenclature><tp:treatment-sec sec-type="diagnosis" id="SECID0E2FAE"><title>Diagnosis.</title><p>An apparently workerless, inquiline social parasite of a free-living, hitherto undescribed <italic><tp:taxon-name><tp:taxon-name-part taxon-name-part-type="genus" reg="Monomorium">Monomorium</tp:taxon-name-part></tp:taxon-name></italic> species. <italic><tp:taxon-name><tp:taxon-name-part taxon-name-part-type="genus" reg="Monomorium">Monomorium</tp:taxon-name-part><tp:taxon-name-part taxon-name-part-type="species" reg="dine">dine</tp:taxon-name-part></tp:taxon-name></italic> shows morphological traits of the inquiline syndrome (Fig. <xref ref-type="fig" rid="F1">1</xref>). Females are miniaturized (i.e., approximately the size of host workers) and have reduced sculpturing compared with the much larger putative host queens (compare Figs <xref ref-type="fig" rid="F1">1</xref>, <xref ref-type="fig" rid="F4">4</xref>; see Table <xref ref-type="table" rid="T1">1</xref>). Wings are present but are fragile and probably quickly deciduous. Mouthparts are not fully visible, but palp formula appears to be reduced to 1,2. The number of mandibular teeth is reduced to 3. Males are unknown but are probably closely similar in size and habitus to the females.</p><fig id="F1" position="float" orientation="portrait"><object-id xmlns:xlink="http://www.w3.org/1999/xlink" content-type="doi" xlink:type="simple">10.3897/zookeys.1243.145744.figure1</object-id><object-id xmlns:xlink="http://www.w3.org/1999/xlink" content-type="arpha" xlink:type="simple">B865F25E-01D8-5162-B46F-8297285BF253</object-id><label>Figure 1.</label><caption><p>Morphological comparison of the <italic><tp:taxon-name><tp:taxon-name-part taxon-name-part-type="genus" reg="Monomorium">Monomorium</tp:taxon-name-part><tp:taxon-name-part taxon-name-part-type="species" reg="dine">dine</tp:taxon-name-part></tp:taxon-name></italic> sp. nov. holotype (<bold>A, C, E</bold>) and paratype (<bold>B, D, F</bold>) females in lateral (<bold>A, B</bold>), dorsal (<bold>C, D</bold>), and full-face (<bold>E, F</bold>) view. The holotype (MCZENT 670596) and the paratype (MCZENT 670597) of <italic><tp:taxon-name><tp:taxon-name-part taxon-name-part-type="genus" reg="Monomorium">M.</tp:taxon-name-part><tp:taxon-name-part taxon-name-part-type="species" reg="dine">dine</tp:taxon-name-part></tp:taxon-name></italic> were collected in the nest of a free-living <italic><tp:taxon-name><tp:taxon-name-part taxon-name-part-type="genus" reg="Monomorium">Monomorium</tp:taxon-name-part></tp:taxon-name></italic> species in the Navajo Nation, New Mexico at Beautiful Mountain. Scale bars: 1 mm (<bold>A–D</bold>); 0.5 mm (<bold>E, F</bold>).</p></caption><graphic xmlns:xlink="http://www.w3.org/1999/xlink" xlink:href="zookeys-1243-159_article-145744__-g001.jpg" position="float" orientation="portrait" xlink:type="simple" id="oo_1360865.jpg"><uri content-type="original_file" xlink:type="simple">https://binary.pensoft.net/fig/1360865</uri></graphic></fig><table-wrap id="T1" position="float" orientation="portrait"><label>Table 1.</label><caption><p>Morphological and life history traits characteristic of the inquiline syndrome in New World <italic><tp:taxon-name><tp:taxon-name-part taxon-name-part-type="genus" reg="Monomorium">Monomorium</tp:taxon-name-part></tp:taxon-name></italic> ants. Morphological reductions are determined by comparisons to the free-living host species <italic><tp:taxon-name><tp:taxon-name-part taxon-name-part-type="genus" reg="Monomorium">M.</tp:taxon-name-part><tp:taxon-name-part taxon-name-part-type="species" reg="carbonarium">carbonarium</tp:taxon-name-part></tp:taxon-name></italic> (= <italic><tp:taxon-name><tp:taxon-name-part taxon-name-part-type="genus" reg="Monomorium">M.</tp:taxon-name-part><tp:taxon-name-part taxon-name-part-type="species" reg="minimum">minimum</tp:taxon-name-part></tp:taxon-name></italic>), <italic><tp:taxon-name><tp:taxon-name-part taxon-name-part-type="genus" reg="Monomorium">M.</tp:taxon-name-part><tp:taxon-name-part taxon-name-part-type="species" reg="emarginatum">emarginatum</tp:taxon-name-part></tp:taxon-name></italic>, and <italic><tp:taxon-name><tp:taxon-name-part taxon-name-part-type="genus" reg="Monomorium">M.</tp:taxon-name-part><tp:taxon-name-part taxon-name-part-type="species" reg="ergatogyna">ergatogyna</tp:taxon-name-part></tp:taxon-name></italic> (= <italic><tp:taxon-name><tp:taxon-name-part taxon-name-part-type="genus" reg="Monomorium">M.</tp:taxon-name-part><tp:taxon-name-part taxon-name-part-type="species" reg="cyaneum">cyaneum</tp:taxon-name-part></tp:taxon-name></italic>). Traits of the inquiline syndrome modified from <xref ref-type="bibr" rid="B18">Kutter 1968</xref>; <xref ref-type="bibr" rid="B29">Wilson 1971</xref>; <xref ref-type="bibr" rid="B22">Rabeling et al. 2019</xref>; <xref ref-type="bibr" rid="B19">Messer et al. 2020</xref>; <xref ref-type="bibr" rid="B20">Prebus et al. 2023</xref>; <xref ref-type="bibr" rid="B6">Cover and Rabeling 2024</xref>).</p></caption><table id="TID0EKOAG" rules="all"><tbody><tr><th rowspan="2" colspan="1"/><th rowspan="1" colspan="1">Hosts</th><th rowspan="1" colspan="4">Social parasites</th></tr><tr><th rowspan="1" colspan="1"><italic><tp:taxon-name><tp:taxon-name-part taxon-name-part-type="genus" reg="Monomorium">M.</tp:taxon-name-part><tp:taxon-name-part taxon-name-part-type="species" reg="carbonarium">carbonarium</tp:taxon-name-part></tp:taxon-name></italic>, <italic><tp:taxon-name><tp:taxon-name-part taxon-name-part-type="genus" reg="Monomorium">M.</tp:taxon-name-part><tp:taxon-name-part taxon-name-part-type="species" reg="emarginatum">emarginatum</tp:taxon-name-part></tp:taxon-name></italic>, <italic><tp:taxon-name><tp:taxon-name-part taxon-name-part-type="genus" reg="Monomorium">M.</tp:taxon-name-part><tp:taxon-name-part taxon-name-part-type="species" reg="ergatogyna">ergatogyna</tp:taxon-name-part></tp:taxon-name></italic></th><th rowspan="1" colspan="1">
                      <italic>
                        <tp:taxon-name><tp:taxon-name-part taxon-name-part-type="genus" reg="Monomorium">M.</tp:taxon-name-part><tp:taxon-name-part taxon-name-part-type="species" reg="pergandei">pergandei</tp:taxon-name-part></tp:taxon-name>
                      </italic>
                    </th><th rowspan="1" colspan="1">
                      <italic>
                        <tp:taxon-name><tp:taxon-name-part taxon-name-part-type="genus" reg="Monomorium">M.</tp:taxon-name-part><tp:taxon-name-part taxon-name-part-type="species" reg="inquilinum">inquilinum</tp:taxon-name-part></tp:taxon-name>
                      </italic>
                    </th><th rowspan="1" colspan="1">
                      <italic>
                        <tp:taxon-name><tp:taxon-name-part taxon-name-part-type="genus" reg="Tapinoma">T.</tp:taxon-name-part><tp:taxon-name-part taxon-name-part-type="species" reg="talbotae">talbotae</tp:taxon-name-part></tp:taxon-name>
                      </italic>
                    </th><th rowspan="1" colspan="1">
                      <italic>
                        <tp:taxon-name><tp:taxon-name-part taxon-name-part-type="genus" reg="Monomorium">M.</tp:taxon-name-part><tp:taxon-name-part taxon-name-part-type="species" reg="dine">dine</tp:taxon-name-part></tp:taxon-name>
                      </italic>
                    </th></tr><tr><td rowspan="1" colspan="1">Worker caste absent</td><td rowspan="1" colspan="1">–</td><td rowspan="1" colspan="1">+</td><td rowspan="1" colspan="1">?(+)</td><td rowspan="1" colspan="1">+</td><td rowspan="1" colspan="1">? (+)</td></tr><tr><td rowspan="1" colspan="1">Multiple egg-laying host queens present (host polygyny)</td><td rowspan="1" colspan="1">+</td><td rowspan="1" colspan="1">?</td><td rowspan="1" colspan="1">?</td><td rowspan="1" colspan="1">?</td><td rowspan="1" colspan="1">?</td></tr><tr><td rowspan="1" colspan="1">Multiple egg-laying parasite queens present in host colony (parasite polygyny)</td><td rowspan="1" colspan="1">n/a</td><td rowspan="1" colspan="1">?</td><td rowspan="1" colspan="1">?</td><td rowspan="1" colspan="1">?(+)</td><td rowspan="1" colspan="1">?</td></tr><tr><td rowspan="1" colspan="1">Parasite queen coexists with host queen (host-queen tolerance)</td><td rowspan="1" colspan="1">n/a</td><td rowspan="1" colspan="1">?</td><td rowspan="1" colspan="1">?</td><td rowspan="1" colspan="1">? (+/–)</td><td rowspan="1" colspan="1">?</td></tr><tr><td rowspan="1" colspan="1">Adelphogamy (inside nest mating)</td><td rowspan="1" colspan="1">–</td><td rowspan="1" colspan="1">?</td><td rowspan="1" colspan="1">?</td><td rowspan="1" colspan="1">?</td><td rowspan="1" colspan="1">?</td></tr><tr><td rowspan="1" colspan="1">Gynaecomorphism</td><td rowspan="1" colspan="1">–</td><td rowspan="1" colspan="1">+</td><td rowspan="1" colspan="1">? (+)</td><td rowspan="1" colspan="1">+</td><td rowspan="1" colspan="1">? (+)</td></tr><tr><td rowspan="2" colspan="1">Fragmented populations, limited geographic distribution</td><td rowspan="2" colspan="1">–</td><td rowspan="1" colspan="1">+</td><td rowspan="1" colspan="1">+</td><td rowspan="1" colspan="1">+</td><td rowspan="1" colspan="1">+</td></tr><tr><td rowspan="1" colspan="1">(type locality, DC)</td><td rowspan="1" colspan="1">(type locality, Estado de Mexico, Mexico)</td><td rowspan="1" colspan="1">(CO, MI)</td><td rowspan="1" colspan="1">(type locality, NM)</td></tr><tr><td rowspan="2" colspan="1">Reduced body size</td><td rowspan="2" colspan="1">–</td><td rowspan="1" colspan="1">+</td><td rowspan="1" colspan="1">+</td><td rowspan="1" colspan="1">+</td><td rowspan="1" colspan="1">+</td></tr><tr><td rowspan="1" colspan="1">(size of host worker)</td><td rowspan="1" colspan="1">(size of host worker)</td><td rowspan="1" colspan="1">(size of host worker)</td><td rowspan="1" colspan="1">(size of host worker)</td></tr><tr><td rowspan="2" colspan="1">Number of antennal segments reduced in females</td><td rowspan="1" colspan="1">–</td><td rowspan="1" colspan="1">–/+</td><td rowspan="1" colspan="1">–</td><td rowspan="1" colspan="1">–</td><td rowspan="1" colspan="1">–</td></tr><tr><td rowspan="1" colspan="1">(♀: 12)</td><td rowspan="1" colspan="1">(♀: 11–12)</td><td rowspan="1" colspan="1">(♀: 12)</td><td rowspan="1" colspan="1">(♀: 12)</td><td rowspan="1" colspan="1">(♀: 12)</td></tr><tr><td rowspan="2" colspan="1">Number of antennal segments reduced in males</td><td rowspan="1" colspan="1">–</td><td rowspan="1" colspan="1">+</td><td rowspan="2" colspan="1">?</td><td rowspan="1" colspan="1">+</td><td rowspan="2" colspan="1">?</td></tr><tr><td rowspan="1" colspan="1">(♂: 13)</td><td rowspan="1" colspan="1">(♂:11–12)</td><td rowspan="1" colspan="1">(♂: 12)</td></tr><tr><td rowspan="2" colspan="1">Number of maxillary &amp; labial pals (palp formula) reduced in females</td><td rowspan="1" colspan="1">–</td><td rowspan="1" colspan="1">+</td><td rowspan="1" colspan="1">+</td><td rowspan="1" colspan="1">+</td><td rowspan="1" colspan="1">+(?)</td></tr><tr><td rowspan="1" colspan="1">(♀: 2,2)</td><td rowspan="1" colspan="1">(♀: 1,2)</td><td rowspan="1" colspan="1">(♀: 1,2)</td><td rowspan="1" colspan="1">(♀: 1,2)</td><td rowspan="1" colspan="1">(♀: 1,2)</td></tr><tr><td rowspan="2" colspan="1">Number of maxillary &amp; labial pals (palp formula) reduced in males</td><td rowspan="1" colspan="1">–</td><td rowspan="1" colspan="1">+</td><td rowspan="2" colspan="1">?</td><td rowspan="1" colspan="1">+</td><td rowspan="2" colspan="1">?</td></tr><tr><td rowspan="1" colspan="1">(♂: 2,2)</td><td rowspan="1" colspan="1">(♂: 1,2)</td><td rowspan="1" colspan="1">(♂: 1,2)</td></tr><tr><td rowspan="2" colspan="1">Reduced mandibular dentition</td><td rowspan="1" colspan="1">–</td><td rowspan="1" colspan="1">+</td><td rowspan="1" colspan="1">+</td><td rowspan="1" colspan="1">+</td><td rowspan="1" colspan="1">+</td></tr><tr><td rowspan="1" colspan="1">(4 teeth)</td><td rowspan="1" colspan="1">(3 teeth)</td><td rowspan="1" colspan="1">(2 teeth)</td><td rowspan="1" colspan="1">(2 teeth)</td><td rowspan="1" colspan="1">(3 teeth)</td></tr><tr><td rowspan="2" colspan="1">Reduced wings in females</td><td rowspan="1" colspan="1">–</td><td rowspan="1" colspan="1">+</td><td rowspan="1" colspan="1">?</td><td rowspan="1" colspan="1">+</td><td rowspan="1" colspan="1">+</td></tr><tr><td rowspan="1" colspan="1">(♀: capable of flying)</td><td rowspan="1" colspan="1">(♀: wings deciduous)</td><td rowspan="1" colspan="1"/><td rowspan="1" colspan="1">(♀: wings deciduous)</td><td rowspan="1" colspan="1">(♀: wings deciduous)</td></tr><tr><td rowspan="2" colspan="1">Reduced wings in males</td><td rowspan="1" colspan="1">–</td><td rowspan="2" colspan="1">?</td><td rowspan="2" colspan="1">?</td><td rowspan="1" colspan="1">+</td><td rowspan="2" colspan="1">?</td></tr><tr><td rowspan="1" colspan="1">(♂: capable of flying)</td><td rowspan="1" colspan="1">(♂: wings deciduous)</td></tr></tbody></table></table-wrap><p>The female of <italic><tp:taxon-name><tp:taxon-name-part taxon-name-part-type="genus" reg="Monomorium">M.</tp:taxon-name-part><tp:taxon-name-part taxon-name-part-type="species" reg="dine">dine</tp:taxon-name-part></tp:taxon-name></italic> may be easily distinguished from all other New World <italic><tp:taxon-name><tp:taxon-name-part taxon-name-part-type="genus" reg="Monomorium">Monomorium</tp:taxon-name-part></tp:taxon-name></italic> social parasites by the abundant, long, erect setae on all body surfaces including the antennal scapes and the legs (Fig. <xref ref-type="fig" rid="F1">1</xref>). In <italic><tp:taxon-name><tp:taxon-name-part taxon-name-part-type="genus" reg="Monomorium">M.</tp:taxon-name-part><tp:taxon-name-part taxon-name-part-type="species" reg="dine">dine</tp:taxon-name-part></tp:taxon-name></italic>, the anterior margin of the clypeus has a small central emargination, whereas the emargination is broad in <italic><tp:taxon-name><tp:taxon-name-part taxon-name-part-type="genus" reg="Monomorium">M.</tp:taxon-name-part><tp:taxon-name-part taxon-name-part-type="species" reg="pergandei">pergandei</tp:taxon-name-part></tp:taxon-name></italic> and absent in <italic><tp:taxon-name><tp:taxon-name-part taxon-name-part-type="genus" reg="Monomorium">M.</tp:taxon-name-part><tp:taxon-name-part taxon-name-part-type="species" reg="inquilinum">inquilinum</tp:taxon-name-part></tp:taxon-name></italic> and <italic><tp:taxon-name><tp:taxon-name-part taxon-name-part-type="genus" reg="Monomorium">M.</tp:taxon-name-part><tp:taxon-name-part taxon-name-part-type="species" reg="talbotae">talbotae</tp:taxon-name-part></tp:taxon-name></italic>. In addition, <italic><tp:taxon-name><tp:taxon-name-part taxon-name-part-type="genus" reg="Monomorium">M.</tp:taxon-name-part><tp:taxon-name-part taxon-name-part-type="species" reg="dine">dine</tp:taxon-name-part></tp:taxon-name></italic> can be readily distinguished from <italic><tp:taxon-name><tp:taxon-name-part taxon-name-part-type="genus" reg="Monomorium">M.</tp:taxon-name-part><tp:taxon-name-part taxon-name-part-type="species" reg="pergandei">pergandei</tp:taxon-name-part></tp:taxon-name></italic> by the absence of a median impression on the 1<sup>st</sup> gastric tergite.</p></tp:treatment-sec><tp:treatment-sec sec-type="description" id="SECID0EX5AE"><title>Description.</title><p><bold><italic>Holotype</italic></bold> female: <abbrev xmlns:xlink="http://www.w3.org/1999/xlink" xlink:title="Head length" id="ABBRID0EC6AE" xlink:type="simple">HL</abbrev> 0.44, <abbrev xmlns:xlink="http://www.w3.org/1999/xlink" xlink:title="Head width. Maximum width of head, not including the eye" id="ABBRID0EG6AE" xlink:type="simple">HW</abbrev> 0.43, <abbrev xmlns:xlink="http://www.w3.org/1999/xlink" xlink:title="Scape length" id="ABBRID0EK6AE" xlink:type="simple">SL</abbrev> 0.50, <abbrev xmlns:xlink="http://www.w3.org/1999/xlink" xlink:title="Mesosoma length" id="ABBRID0EO6AE" xlink:type="simple">ML</abbrev> 0.68, <abbrev xmlns:xlink="http://www.w3.org/1999/xlink" xlink:title="Cephalic index" id="ABBRID0ES6AE" xlink:type="simple">CI</abbrev> 97, <abbrev xmlns:xlink="http://www.w3.org/1999/xlink" xlink:title="Scape index" id="ABBRID0EW6AE" xlink:type="simple">SI</abbrev> 117. In full-face view, head narrowly trapezoidal, tapering towards mandibular insertion; head broadest posterior to eyes near posterior corners; dorsal margin straight with corners evenly rounded. Anterior margin of clypeus convex with shallow median impression with tiny central emargination; clypeal carinae absent, median clypeal seta present. Mandibles reduced in size, when closed fitting tightly under the clypeus; apical tooth enlarged, cutting edge with 2 denticles. Antennae with 12 segments; scapes surpassing the dorsal margin of head; with abundant long erect setae. Mouthparts not fully visible, palp formula apparently 1,2. Mesosoma with typical modifications related to wing bearing. Wings appear functional. In lateral view, propodeum forming an evenly rounded convexity, lacking distinct dorsal and posterior surfaces. Propodeal spiracle with small, inconspicuous opening. Opening of metapleural gland tiny, barely visible. In lateral view, petiole with short peduncle and well-rounded dorsal node; postpetiole has a broadly rounded node and a broad ventral tooth. In lateral view, first gastric tergite evenly convex, no trace of median impression. Body surface, antennal scapes, and legs with abundant, long, erect pilosity. Body surfaces smooth, shiny, lacking sculpture except for numerous punctures; lacking pubescence. Color of body uniformly medium brown; appendages slightly lighter, yellowish brown. Paratype females (<italic>n</italic> = 2): <abbrev xmlns:xlink="http://www.w3.org/1999/xlink" xlink:title="Head length" id="ABBRID0E36AE" xlink:type="simple">HL</abbrev> 0.44, <abbrev xmlns:xlink="http://www.w3.org/1999/xlink" xlink:title="Head width. Maximum width of head, not including the eye" id="ABBRID0EBAAG" xlink:type="simple">HW</abbrev> 0.41–0.43, <abbrev xmlns:xlink="http://www.w3.org/1999/xlink" xlink:title="Scape length" id="ABBRID0EFAAG" xlink:type="simple">SL</abbrev> 0.47–0.50, <abbrev xmlns:xlink="http://www.w3.org/1999/xlink" xlink:title="Mesosoma length" id="ABBRID0EJAAG" xlink:type="simple">ML</abbrev> 0.68–0.71, <abbrev xmlns:xlink="http://www.w3.org/1999/xlink" xlink:title="Cephalic index" id="ABBRID0ENAAG" xlink:type="simple">CI</abbrev> 93–97, <abbrev xmlns:xlink="http://www.w3.org/1999/xlink" xlink:title="Scape index" id="ABBRID0ERAAG" xlink:type="simple">SI</abbrev> 114–117.</p></tp:treatment-sec><tp:treatment-sec sec-type="etymology" id="SECID0EVAAG"><title>Etymology.</title><p>This new inquiline social parasite species was discovered on Beautiful Mountain in the Navajo Nation, New Mexico, USA. This new species is named in honor of the Diné People. The species epithet is a noun in apposition.</p></tp:treatment-sec><tp:treatment-sec sec-type="type locality" id="SECID0E1AAG"><title>Type Locality.</title><p>USA • Navajo Nation, New Mexico, San Juan County, Beautiful Mountain. GPS: <named-content xmlns:xlink="http://www.w3.org/1999/xlink" content-type="dwc:verbatimCoordinates" xlink:type="simple"><named-content content-type="geo-json" specific-use="{&#34;type&#34;:&#34;Point&#34;,&#34;coordinates&#34;:[-108.967200,36.501100]}" id="NCID0EDBAG" xlink:type="simple">36.5011°N, 108.9672°W</named-content></named-content>; elevation 2544 m. Ponderosa Pine forest; dcbm090711_ant13, Navajo Reservation, under rock. Collected by Gary D. Alpert, 11 July 2009.</p></tp:treatment-sec><tp:treatment-sec sec-type="type material" id="SECID0EIBAG"><title>Type material.</title><p><bold><italic>Holotype</italic></bold> female (MCZENT 00670596). Two <bold><italic>paratype</italic></bold> females (MCZENT 00670595 &amp; 00670597). Holotype and paratypes deposited in the Museum of Comparative Zoology at Harvard University (Cambridge, MA, USA).</p></tp:treatment-sec><tp:treatment-sec sec-type="discussion" id="SECID0EWBAG"><title>Discussion and biology.</title><p><italic><tp:taxon-name><tp:taxon-name-part taxon-name-part-type="genus" reg="Monomorium">Monomorium</tp:taxon-name-part><tp:taxon-name-part taxon-name-part-type="species" reg="dine">dine</tp:taxon-name-part></tp:taxon-name></italic> is only known from the single collection made at the type locality. Three partially alate females were collected from under a rock, where they were associated with workers of their free-living <italic><tp:taxon-name><tp:taxon-name-part taxon-name-part-type="genus" reg="Monomorium">Monomorium</tp:taxon-name-part></tp:taxon-name></italic> host. Unfortunately, the host workers were apparently not collected along with the social parasite. Therefore, the precise identity of the host of <italic><tp:taxon-name><tp:taxon-name-part taxon-name-part-type="genus" reg="Monomorium">M.</tp:taxon-name-part><tp:taxon-name-part taxon-name-part-type="species" reg="dine">dine</tp:taxon-name-part></tp:taxon-name></italic> remains unknown. However, we have several collections of an undescribed, free-living <italic><tp:taxon-name><tp:taxon-name-part taxon-name-part-type="genus" reg="Monomorium">Monomorium</tp:taxon-name-part></tp:taxon-name></italic> species from similar altitudes in neighboring mountain ranges (Fig. <xref ref-type="fig" rid="F4">4</xref>). In the southwestern United States, <italic><tp:taxon-name><tp:taxon-name-part taxon-name-part-type="genus" reg="Monomorium">Monomorium</tp:taxon-name-part></tp:taxon-name></italic> species seem to be distributed altitudinally and overlap between them is uncommon (S.P. Cover unpublished collection data). In this case, the similarity in mountain ranges, altitudes, and habitat types makes us strongly suspect that this undescribed species is also the host of <italic><tp:taxon-name><tp:taxon-name-part taxon-name-part-type="genus" reg="Monomorium">M.</tp:taxon-name-part><tp:taxon-name-part taxon-name-part-type="species" reg="dine">dine.</tp:taxon-name-part></tp:taxon-name></italic> See Fig. <xref ref-type="fig" rid="F4">4</xref> (MCZENT 673296) for an example of this probable host.</p><p>Despite the lack of direct evidence concerning the host, the identity of <italic><tp:taxon-name><tp:taxon-name-part taxon-name-part-type="genus" reg="Monomorium">M.</tp:taxon-name-part><tp:taxon-name-part taxon-name-part-type="species" reg="dine">dine</tp:taxon-name-part></tp:taxon-name></italic> as an inquiline social parasite is secure. It derives from its very close similarity to the other three Nearctic <italic><tp:taxon-name><tp:taxon-name-part taxon-name-part-type="genus" reg="Monomorium">Monomorium</tp:taxon-name-part></tp:taxon-name></italic> social parasites (Figs <xref ref-type="fig" rid="F1">1</xref>–<xref ref-type="fig" rid="F4">4</xref>; see also <xref ref-type="bibr" rid="B9">DuBois 1986</xref>). All share characteristics associated with the inquiline syndrome (<xref ref-type="bibr" rid="B18">Kutter 1968</xref>; <xref ref-type="bibr" rid="B29">Wilson 1971</xref>, <xref ref-type="bibr" rid="B30">1984</xref>; <xref ref-type="bibr" rid="B22">Rabeling et al. 2019</xref>; <xref ref-type="bibr" rid="B6">Cover and Rabeling 2024</xref>). These include small body size, shiny integument, reduced mandibles, presumably reduced palp formula, the presence of a postpetiolar ventral process (i.e., “Parasitendorn”), the loss of the worker caste, and its exceeding rarity (Table <xref ref-type="table" rid="T1">1</xref>). In addition, all four of these species, <italic><tp:taxon-name><tp:taxon-name-part taxon-name-part-type="genus" reg="Monomorium">M.</tp:taxon-name-part><tp:taxon-name-part taxon-name-part-type="species" reg="dine">dine</tp:taxon-name-part></tp:taxon-name></italic>, <italic><tp:taxon-name><tp:taxon-name-part taxon-name-part-type="genus" reg="Monomorium">M.</tp:taxon-name-part><tp:taxon-name-part taxon-name-part-type="species" reg="inquilinum">inquilinum</tp:taxon-name-part></tp:taxon-name></italic>, <italic><tp:taxon-name><tp:taxon-name-part taxon-name-part-type="genus" reg="Monomorium">M.</tp:taxon-name-part><tp:taxon-name-part taxon-name-part-type="species" reg="pergandei">pergandei</tp:taxon-name-part></tp:taxon-name></italic>, and <italic><tp:taxon-name><tp:taxon-name-part taxon-name-part-type="genus" reg="Monomorium">M.</tp:taxon-name-part><tp:taxon-name-part taxon-name-part-type="species" reg="talbotae">talbotae</tp:taxon-name-part></tp:taxon-name></italic> have been collected only in the nests of free-living <italic><tp:taxon-name><tp:taxon-name-part taxon-name-part-type="genus" reg="Monomorium">Monomorium</tp:taxon-name-part></tp:taxon-name></italic> species.</p></tp:treatment-sec><tp:treatment-sec><!--Section generated to contain objects referenced in tp:taxon-treatment.--><fig id="F4" position="float" orientation="portrait"><object-id xmlns:xlink="http://www.w3.org/1999/xlink" content-type="doi" xlink:type="simple">10.3897/zookeys.1243.145744.figure4</object-id><object-id xmlns:xlink="http://www.w3.org/1999/xlink" content-type="arpha" xlink:type="simple">A3F8A674-8413-5ADD-9CFF-BD07786B973B</object-id><label>Figure 4.</label><caption><p>Morphological comparison of the <italic><tp:taxon-name><tp:taxon-name-part taxon-name-part-type="genus" reg="Monomorium">Monomorium</tp:taxon-name-part><tp:taxon-name-part taxon-name-part-type="species" reg="talbotae">talbotae</tp:taxon-name-part></tp:taxon-name></italic> DuBois paratype male (<bold>A, C, E</bold>) and a <italic><tp:taxon-name><tp:taxon-name-part taxon-name-part-type="genus" reg="Monomorium">Monomorium</tp:taxon-name-part></tp:taxon-name></italic> sp. female (<bold>B, D, F</bold>) in lateral (<bold>A, B</bold>), dorsal (<bold>C, D</bold>), and full-face (<bold>E, F</bold>) view. The <italic><tp:taxon-name><tp:taxon-name-part taxon-name-part-type="genus" reg="Monomorium">M.</tp:taxon-name-part><tp:taxon-name-part taxon-name-part-type="species" reg="talbotae">talbotae</tp:taxon-name-part></tp:taxon-name></italic> paratype male (MZCENT 522080) was collected at the Edwin S. George Reserve in Michigan. The <italic><tp:taxon-name><tp:taxon-name-part taxon-name-part-type="genus" reg="Monomorium">Monomorium</tp:taxon-name-part></tp:taxon-name></italic> sp. female (MCZENT 673296) was collected in the Navajo Nation, Arizona at Black Rock Dike in the Carrizo Mountains and likely represents the host of <italic><tp:taxon-name><tp:taxon-name-part taxon-name-part-type="genus" reg="Monomorium">M.</tp:taxon-name-part><tp:taxon-name-part taxon-name-part-type="species" reg="dine">dine</tp:taxon-name-part></tp:taxon-name></italic>. Scale bars: 1 mm (<bold>A–D</bold>); 0.5 mm (<bold>E, F</bold>).</p></caption><graphic xmlns:xlink="http://www.w3.org/1999/xlink" xlink:href="zookeys-1243-159_article-145744__-g004.jpg" position="float" orientation="portrait" xlink:type="simple" id="oo_1360849.jpg"><uri content-type="original_file" xlink:type="simple">https://binary.pensoft.net/fig/1360849</uri></graphic></fig></tp:treatment-sec><ref-list><ref id="B18"><mixed-citation xmlns:xlink="http://www.w3.org/1999/xlink" xlink:type="simple"><person-group><name name-style="western"><surname>Kutter</surname><given-names>H</given-names></name></person-group> (<year>1968</year>) <article-title>Die sozialparasitischen Ameisen der Schweiz.</article-title><source>Neujahrsblatt der Naturforschenden Gesellschaft in Zürich</source><volume>171</volume>: <fpage>1</fpage>–<lpage>62</lpage>.</mixed-citation></ref><ref id="B29"><mixed-citation xmlns:xlink="http://www.w3.org/1999/xlink" xlink:type="simple"><person-group><name name-style="western"><surname>Wilson</surname><given-names>EO</given-names></name></person-group> (<year>1971</year>) <source>The Insect Societies.</source><publisher-name>Belknap Press</publisher-name>, <publisher-loc>Harvard University, Cambridge, Massachusetts</publisher-loc>, <size units="page">548 pp</size>.</mixed-citation></ref><ref id="B22"><mixed-citation xmlns:xlink="http://www.w3.org/1999/xlink" xlink:type="simple"><person-group><name name-style="western"><surname>Rabeling</surname><given-names>C</given-names></name><name name-style="western"><surname>Messer</surname><given-names>S</given-names></name><name name-style="western"><surname>Lacau</surname><given-names>S</given-names></name><name name-style="western"><surname>Nascimento</surname><given-names>IC</given-names></name><name name-style="western"><surname>Bacci</surname><given-names>M</given-names></name><name name-style="western"><surname>Delabie</surname><given-names>JHC</given-names></name></person-group> (<year>2019</year>) <article-title><italic><tp:taxon-name><tp:taxon-name-part taxon-name-part-type="genus">Acromyrmex</tp:taxon-name-part><tp:taxon-name-part taxon-name-part-type="species">fowleri</tp:taxon-name-part></tp:taxon-name></italic>: A new inquiline social parasite species of leaf-cutting ants from South America, with a discussion of social parasite biogeography in the Neotropical region.</article-title><source>Insectes Sociaux</source><volume>66</volume>(<issue>3</issue>): <fpage>435</fpage>–<lpage>451</lpage>. <ext-link xlink:href="10.1007/s00040-019-00705-z" ext-link-type="doi" xlink:type="simple">https://doi.org/10.1007/s00040-019-00705-z</ext-link></mixed-citation></ref><ref id="B19"><mixed-citation xmlns:xlink="http://www.w3.org/1999/xlink" xlink:type="simple"><person-group><name name-style="western"><surname>Messer</surname><given-names>SJ</given-names></name><name name-style="western"><surname>Cover</surname><given-names>SP</given-names></name><name name-style="western"><surname>Rabeling</surname><given-names>C</given-names></name></person-group> (<year>2020</year>) <article-title>Two new species of socially parasitic <italic><tp:taxon-name><tp:taxon-name-part taxon-name-part-type="genus">Nylanderia</tp:taxon-name-part></tp:taxon-name></italic> ants from the southeastern United States.</article-title><source>ZooKeys</source><volume>921</volume>: <fpage>23</fpage>–<lpage>48</lpage>. <ext-link xlink:href="10.3897/zookeys.921.46921" ext-link-type="doi" xlink:type="simple">https://doi.org/10.3897/zookeys.921.46921</ext-link></mixed-citation></ref><ref id="B20"><mixed-citation xmlns:xlink="http://www.w3.org/1999/xlink" xlink:type="simple"><person-group><name name-style="western"><surname>Prebus</surname><given-names>M</given-names></name><name name-style="western"><surname>Georgiev</surname><given-names>BB</given-names></name><name name-style="western"><surname>van de Kamp</surname><given-names>T</given-names></name><name name-style="western"><surname>Hamann</surname><given-names>E</given-names></name><name name-style="western"><surname>Baker</surname><given-names>I</given-names></name><name name-style="western"><surname>Rabeling</surname><given-names>C</given-names></name></person-group> (<year>2023</year>) <article-title>The rediscovery of the putative ant social parasite <italic><tp:taxon-name><tp:taxon-name-part taxon-name-part-type="genus">Manica</tp:taxon-name-part><tp:taxon-name-part taxon-name-part-type="species">parasitica</tp:taxon-name-part></tp:taxon-name></italic> syn. nov. (<tp:taxon-name><tp:taxon-name-part taxon-name-part-type="order">Hymenoptera</tp:taxon-name-part></tp:taxon-name>: <tp:taxon-name><tp:taxon-name-part taxon-name-part-type="family">Formicidae</tp:taxon-name-part></tp:taxon-name>) reveals an unexpected endoparasite syndrome.</article-title><source>Biology Letters</source><volume>19</volume>(<issue>12</issue>): <fpage>20230399</fpage>. <ext-link xlink:href="10.1098/rsbl.2023.0399" ext-link-type="doi" xlink:type="simple">https://doi.org/10.1098/rsbl.2023.0399</ext-link></mixed-citation></ref><ref id="B6"><mixed-citation xmlns:xlink="http://www.w3.org/1999/xlink" xlink:type="simple"><person-group><name name-style="western"><surname>Cover</surname><given-names>SP</given-names></name><name name-style="western"><surname>Rabeling</surname><given-names>C</given-names></name></person-group> (<year>2024</year>) <article-title>Four new inquiline social parasite species in the dolichoderine ant genus <italic><tp:taxon-name><tp:taxon-name-part taxon-name-part-type="genus">Tapinoma</tp:taxon-name-part></tp:taxon-name></italic> (<tp:taxon-name><tp:taxon-name-part taxon-name-part-type="order">Hymenoptera</tp:taxon-name-part></tp:taxon-name>, <tp:taxon-name><tp:taxon-name-part taxon-name-part-type="family">Formicidae</tp:taxon-name-part></tp:taxon-name>).</article-title><source>ZooKeys</source><volume>1202</volume>: <fpage>111</fpage>–<lpage>134</lpage>. <ext-link xlink:href="10.3897/zookeys.1202.120478" ext-link-type="doi" xlink:type="simple">https://doi.org/10.3897/zookeys.1202.120478</ext-link></mixed-citation></ref><ref id="B9"><mixed-citation xmlns:xlink="http://www.w3.org/1999/xlink" xlink:type="simple"><person-group><name name-style="western"><surname>DuBois</surname><given-names>MB</given-names></name></person-group> (<year>1986</year>) <article-title>A revision of the native New World species of the ant genus <italic><tp:taxon-name><tp:taxon-name-part taxon-name-part-type="genus">Monomorium</tp:taxon-name-part></tp:taxon-name></italic> (<italic><tp:taxon-name><tp:taxon-name-part taxon-name-part-type="genus"/><tp:taxon-name-part taxon-name-part-type="species">minimum</tp:taxon-name-part></tp:taxon-name></italic> group) (<tp:taxon-name><tp:taxon-name-part taxon-name-part-type="order">Hymenoptera</tp:taxon-name-part></tp:taxon-name>: <tp:taxon-name><tp:taxon-name-part taxon-name-part-type="family">Formicidae</tp:taxon-name-part></tp:taxon-name>).</article-title><source>The University of Kansas Science Bulletin</source><volume>53</volume>: <fpage>65</fpage>–<lpage>119</lpage>.</mixed-citation></ref><ref id="B30"><mixed-citation xmlns:xlink="http://www.w3.org/1999/xlink" xlink:type="simple"><person-group><name name-style="western"><surname>Wilson</surname><given-names>EO</given-names></name></person-group> (<year>1984</year>) <article-title>Tropical social parasites in the ant genus <italic><tp:taxon-name><tp:taxon-name-part taxon-name-part-type="genus">Pheidole</tp:taxon-name-part></tp:taxon-name></italic>, with an analysis of the anatomical parasitic syndrome (<tp:taxon-name><tp:taxon-name-part taxon-name-part-type="order">Hymenoptera</tp:taxon-name-part></tp:taxon-name>: <tp:taxon-name><tp:taxon-name-part taxon-name-part-type="family">Formicidae</tp:taxon-name-part></tp:taxon-name>).</article-title><source>Insectes Sociaux</source><volume>31</volume>(<issue>3</issue>): <fpage>316</fpage>–<lpage>334</lpage>. <ext-link xlink:href="10.1007/BF02223615" ext-link-type="doi" xlink:type="simple">https://doi.org/10.1007/BF02223615</ext-link></mixed-citation></ref></ref-list></tp:taxon-treatment>
